# Supplementary material for: [S-Allyl-4-(4-hy­droxy-2-oxidobenzyl­idene-κO)-1-(2-oxidobenzyl­idene-κO)isothio­semicarbazidato-κ2 N 1,N 4](ethanol-κO)dioxido­uranium(VI) ethanol monosolvate
Source: Acta Crystallogr Sect E Struct Rep Online. 2011 Nov 25;67(Pt 12):m1824–5. doi: 10.1107/S1600536811049579 (PMC3238725; doi:10.1107/S1600536811049579)
Supplement: Supplementary file 1 [file e-67-m1824-sup1.cif]

##############################################################################
#                                                                            #
# This CIF contains the data in a paper accepted for publication in          #
# Acta Crystallographica Section E. It conforms to the requirements of       #
# Notes for Authors for Acta Crystallographica Section E, and has been       #
# peer reviewed under the auspices of the IUCr Commission on Journals.       #
#                                                                            #
# Full details of the Crystallographic Information File format               #
# are given in the paper "The Crystallographic Information File (CIF):       #
# a New Standard Archive File for Crystallography" by S. R. Hall, F. H.      #
# Allen and I. D. Brown [Acta Cryst. (1991), A47, 655-685].                  #
#                                                                            #
# The current version of the core CIF dictionary is obtainable from          #
# ftp://ftp.iucr.org/pub/cif_core.dic.                                       #
#                                                                            #
# Software is freely available for graphical display of the structure(s)     #
# in this CIF. For information consult the CIF software page                 #
# http://www.iucr.org/resources/cif/software.                                #
#                                                                            #
# This file may be used for bona fide research purposes within the           #
# scientific community so long as proper attribution is given to the journal # 
# article from which it was obtained.                                        #
#                                                                            #
##############################################################################
data_global
_audit_creation_method     SHELXL-97
_journal_date_recd_electronic     2011-11-10
_journal_date_accepted     2011-11-20
_journal_name_full     'Acta Crystallographica, Section E'
_journal_year     2011
_journal_volume     67
_journal_issue     12
_journal_page_first     m1824
_journal_page_last     m1825
_journal_paper_category     QM
_journal_coeditor_code     LH5378
_publ_contact_author
;
Maciej Kubicki
Faculty of Chemistry
Adam Mickiewicz University
Grunwaldzka 6
60-780 Pozna\'n
Poland
;
_publ_contact_author_email     mkubicki@amu.edu.pl
_publ_section_title
;\
[<i>S</i>-Allyl-4-(4-hydroxy-2-oxidobenzylidene-\k<i>O</i>)-1-(2-\
oxidobenzylidene-\k<i>O</i>)isothiosemicarbazidato-\k^2^<i>N</i>^1^,\
<i>N</i>^4^](ethanol-\k<i>O</i>)dioxidouranium(VI) ethanol monosolvate
;
loop_
    _publ_author_name
    _publ_author_address
    'Takjoo, Reza'
;
Department of Chemistry
School of Sciences
Ferdowsi University of Mashhad
Mashhad 91775-1436
Iran
;
    'Dutkiewicz, Grzegorz'
;  Department of Chemistry
Adam Mickiewicz University
Grunwaldzka 6
60-780 Pozna\'n
Poland
;
    'Kubicki, Maciej'
;
Department of Chemistry
Adam Mickiewicz University
Grunwaldzka 6
60-780 Pozna\'n
Poland
;
_publ_section_synopsis     .
_chemical_name_systematic
;
[<i>S</i>-Allyl-4-(4-hydroxy-2-oxidobenzylidene-\k<i>O</i>)-1-(2-
oxidobenzylidene-\k<i>O</i>)isothiosemicarbazidato-
\k^2^<i>N</i>^1^,<i>N</i>^4^](ethanol-\k<i>O</i>)dioxidouranium(VI)
ethanol monosolvate
;
_chemical_name_common     ?
_chemical_formula_moiety     'C20 H21 N3 O6 S U, C2 H6 O'
_chemical_formula_sum     'C22 H27 N3 O7 S U'
_chemical_formula_iupac     '[U (C18 H15 N3 O3 S) O2 (C2 H6 O)], C2 H6 O'
_chemical_formula_weight     715.56
_chemical_melting_point     ?
_symmetry_cell_setting     monoclinic
_symmetry_space_group_name_H-M     'P 21/c'
_symmetry_space_group_name_Hall     '-P 2ybc'
loop_
    _symmetry_equiv_pos_as_xyz
    'x, y, z'
    '-x, y+1/2, -z+1/2'
    '-x, -y, -z'
    'x, -y-1/2, z-1/2'
_cell_length_a     12.0152(4)
_cell_length_b     17.6609(4)
_cell_length_c     13.1076(3)
_cell_angle_alpha     90.00
_cell_angle_beta     109.195(3)
_cell_angle_gamma     90.00
_cell_volume     2626.79(12)
_cell_formula_units_Z     4
_cell_measurement_reflns_used     4645
_cell_measurement_theta_min     2.8001
_cell_measurement_theta_max     28.2179
_cell_measurement_temperature     100.0(10)
_exptl_crystal_description     block
_exptl_crystal_colour     red
_exptl_crystal_size_max     0.2
_exptl_crystal_size_mid     0.12
_exptl_crystal_size_min     0.1
_exptl_crystal_density_diffrn     1.809
_exptl_crystal_density_meas     .
_exptl_crystal_density_method     'not measured'
_exptl_crystal_F_000     1376
_exptl_absorpt_coefficient_mu     6.30
_exptl_absorpt_correction_type     multi-scan
_exptl_absorpt_process_details     '(CrysAlis PRO; Agilent, 2011)'
_exptl_absorpt_correction_T_min     0.42384
_exptl_absorpt_correction_T_max     1.00000
_exptl_special_details     ?
_diffrn_ambient_temperature     100.0(10)
_diffrn_radiation_type     MoK\a
_diffrn_radiation_wavelength     0.71073
_diffrn_radiation_source     'Enhance (Mo) X-ray Source'
_diffrn_radiation_monochromator     'graphite'
_diffrn_measurement_device_type     'Agilent Xcalibur Eos'
_diffrn_measurement_method     '\w-scan'
_diffrn_detector_area_resol_mean     16.1544
_diffrn_reflns_number     11844
_diffrn_reflns_av_R_equivalents     0.0307
_diffrn_reflns_av_sigmaI/netI     0.0499
_diffrn_reflns_theta_min     2.92
_diffrn_reflns_theta_max     28.28
_diffrn_reflns_theta_full     25.00
_diffrn_measured_fraction_theta_max     0.838
_diffrn_measured_fraction_theta_full     0.999
_diffrn_reflns_limit_h_min     -15
_diffrn_reflns_limit_h_max     15
_diffrn_reflns_limit_k_min     -22
_diffrn_reflns_limit_k_max     21
_diffrn_reflns_limit_l_min     -16
_diffrn_reflns_limit_l_max     16
_refine_special_details
;
Refinement of <i>F</i>^2^ against ALL reflections. The weighted <i>R</i>-factor
<i>wR</i> and goodness of fit <i>S</i> are based on <i>F</i>^2^, conventional
<i>R</i>-factors <i>R</i> are based on <i>F</i>, with <i>F</i> set to zero for
negative <i>F</i>^2^. The threshold expression of <i>F</i>^2^ >
\s(<i>F</i>^2^) is used only for calculating <i>R</i>-factors(gt) <i>etc</i>.
and is not relevant to the choice of reflections for refinement.
<i>R</i>-factors based on <i>F</i>^2^ are statistically about twice as large
as those based on <i>F</i>, and <i>R</i>- factors based on ALL data will be
even larger.
;
_reflns_number_total     5467
_reflns_number_gt     4148
_reflns_threshold_expression     I>2\s(I)
_refine_ls_structure_factor_coef     Fsqd
_refine_ls_matrix_type     full
_refine_ls_R_factor_all     0.0634
_refine_ls_R_factor_gt     0.0412
_refine_ls_wR_factor_gt     0.1049
_refine_ls_wR_factor_ref     0.1202
_refine_ls_goodness_of_fit_ref     1.014
_refine_ls_restrained_S_all     1.014
_refine_ls_number_reflns     5467
_refine_ls_number_parameters     309
_refine_ls_number_restraints     1
_refine_ls_hydrogen_treatment     constr
_refine_ls_weighting_scheme     calc
_refine_ls_weighting_details
         'calc w=1/[\s^2^(Fo^2^)+(0.0700P)^2^+2.0206P] where P=(Fo^2^+2Fc^2^)/3'
_atom_sites_solution_hydrogens     geom
_atom_sites_solution_primary     direct
_atom_sites_solution_secondary     difmap
_refine_ls_shift/su_max     0.001
_refine_ls_shift/su_mean     0.000
_refine_diff_density_max     2.475
_refine_diff_density_min     -1.178
_refine_ls_extinction_method     none
_refine_ls_extinction_coef     ?
loop_
    _atom_type_symbol
    _atom_type_description
    _atom_type_scat_dispersion_real
    _atom_type_scat_dispersion_imag
    _atom_type_scat_source
    'C' 'C' 0.0033 0.0016
                         'International Tables Vol C Tables 4.2.6.8 and 6.1.1.4'
    'H' 'H' 0.0000 0.0000
                         'International Tables Vol C Tables 4.2.6.8 and 6.1.1.4'
    'N' 'N' 0.0061 0.0033
                         'International Tables Vol C Tables 4.2.6.8 and 6.1.1.4'
    'O' 'O' 0.0106 0.0060
                         'International Tables Vol C Tables 4.2.6.8 and 6.1.1.4'
    'S' 'S' 0.1246 0.1234
                         'International Tables Vol C Tables 4.2.6.8 and 6.1.1.4'
    'U' 'U' -9.6767 9.6646
                         'International Tables Vol C Tables 4.2.6.8 and 6.1.1.4'
_computing_data_collection     'CrysAlis PRO (Agilent, 2011)'
_computing_cell_refinement     'CrysAlis PRO (Agilent, 2011)'
_computing_data_reduction     'CrysAlis PRO (Agilent, 2011)'
_computing_structure_solution     'SIR92 (Altomare <i>et al.</i>, 1993)'
_computing_structure_refinement     'SHELXL97 (Sheldrick, 2008)'
_computing_molecular_graphics
;
SHELXTL (Sheldrick, 2008) and Mercury (Macrae <i>et al.</i>,
2008)
;
_computing_publication_material     'SHELXL97 (Sheldrick, 2008)'
loop_
    _atom_site_type_symbol
    _atom_site_label
    _atom_site_fract_x
    _atom_site_fract_y
    _atom_site_fract_z
    _atom_site_U_iso_or_equiv
    _atom_site_adp_type
    _atom_site_calc_flag
    _atom_site_refinement_flags
    _atom_site_occupancy
    _atom_site_symmetry_multiplicity
    _atom_site_disorder_assembly
    _atom_site_disorder_group
    U U1 0.85612(2) 0.123346(13) -0.019954(19) 0.02921(11) Uani d . 1 1 . .
    O O2 0.7621(4) 0.1424(3) -0.1531(4) 0.0344(11) Uani d . 1 1 . .
    O O3 0.9470(4) 0.1011(3) 0.1138(4) 0.0347(11) Uani d . 1 1 . .
    O O4 0.8352(4) -0.0092(2) -0.0602(4) 0.0310(10) Uani d . 1 1 . .
    H H4 0.8855 -0.0413 -0.0219 0.037 Uiso d R 1 1 . .
    C C5 0.7523(9) -0.0468(5) -0.1482(8) 0.084(4) Uani d D 1 1 . .
    H H5A 0.7917 -0.0624 -0.2003 0.101 Uiso calc R 1 1 . .
    H H5B 0.6887 -0.0108 -0.1856 0.101 Uiso calc R 1 1 . .
    C C6 0.6985(12) -0.1151(6) -0.1151(12) 0.122(7) Uani d D 1 1 . .
    H H6A 0.7606 -0.1518 -0.0801 0.183 Uiso calc R 1 1 . .
    H H6B 0.6417 -0.1383 -0.1790 0.183 Uiso calc R 1 1 . .
    H H6C 0.6581 -0.1000 -0.0644 0.183 Uiso calc R 1 1 . .
    C C7 1.0608(6) 0.1338(4) -0.1445(6) 0.0354(17) Uani d . 1 1 . .
    O O8 1.0218(5) 0.1062(3) -0.0663(4) 0.0356(11) Uani d . 1 1 . .
    C C9 1.1165(6) 0.0868(4) -0.1974(6) 0.0384(17) Uani d . 1 1 . .
    H H9 1.1250 0.0344 -0.1804 0.046 Uiso calc R 1 1 . .
    C C10 1.1594(7) 0.1156(4) -0.2739(7) 0.0441(19) Uani d . 1 1 . .
    H H10 1.1980 0.0828 -0.3090 0.053 Uiso calc R 1 1 . .
    C C11 1.1473(7) 0.1928(5) -0.3016(6) 0.048(2) Uani d . 1 1 . .
    H H11 1.1760 0.2120 -0.3560 0.057 Uiso calc R 1 1 . .
    C C12 1.0942(7) 0.2394(4) -0.2495(6) 0.0431(19) Uani d . 1 1 . .
    H H12 1.0883 0.2918 -0.2666 0.052 Uiso calc R 1 1 . .
    C C13 1.0469(6) 0.2121(4) -0.1696(6) 0.0379(17) Uani d . 1 1 . .
    C C14 0.9981(6) 0.2648(4) -0.1165(6) 0.0397(18) Uani d . 1 1 . .
    H H14 1.0081 0.3165 -0.1315 0.048 Uiso calc R 1 1 . .
    N N15 0.9399(5) 0.2520(3) -0.0483(5) 0.0397(15) Uani d . 1 1 . .
    N N16 0.9061(6) 0.3185(4) -0.0119(6) 0.0482(17) Uani d . 1 1 . .
    C C17 0.8425(7) 0.3098(4) 0.0480(6) 0.0363(17) Uani d . 1 1 . .
    S S18 0.7961(2) 0.39101(11) 0.09995(18) 0.0496(5) Uani d . 1 1 . .
    C C19 0.8632(9) 0.4648(4) 0.0437(8) 0.059(2) Uani d . 1 1 . .
    H H19A 0.9477 0.4536 0.0582 0.070 Uiso calc R 1 1 . .
    H H19B 0.8241 0.4678 -0.0355 0.070 Uiso calc R 1 1 . .
    C C20 0.8496(9) 0.5379(5) 0.0953(8) 0.057(2) Uani d . 1 1 . .
    H H20 0.9020 0.5486 0.1658 0.068 Uiso calc R 1 1 . .
    C C21 0.7689(9) 0.5878(5) 0.0483(8) 0.065(3) Uani d . 1 1 . .
    H H21A 0.7155 0.5784 -0.0222 0.078 Uiso calc R 1 1 . .
    H H21B 0.7637 0.6336 0.0844 0.078 Uiso calc R 1 1 . .
    N N22 0.8004(5) 0.2383(3) 0.0693(5) 0.0353(14) Uani d . 1 1 . .
    C C23 0.7552(6) 0.2332(4) 0.1475(6) 0.0395(18) Uani d . 1 1 . .
    H H23 0.7568 0.2779 0.1883 0.047 Uiso calc R 1 1 . .
    C C24 0.7047(7) 0.1687(5) 0.1774(6) 0.0411(18) Uani d . 1 1 . .
    C C25 0.6751(6) 0.1012(4) 0.1140(6) 0.0337(16) Uani d . 1 1 . .
    O O26 0.6906(4) 0.0979(3) 0.0188(4) 0.0325(11) Uani d . 1 1 . .
    C C27 0.6239(7) 0.0409(4) 0.1483(6) 0.0379(17) Uani d . 1 1 . .
    H H27 0.6041 -0.0036 0.1056 0.046 Uiso calc R 1 1 . .
    C C28 0.6012(7) 0.0454(4) 0.2465(6) 0.0431(19) Uani d . 1 1 . .
    O O29 0.5576(5) -0.0114(4) 0.2859(5) 0.0623(17) Uani d . 1 1 . .
    H H29 0.5365 -0.0487 0.2416 0.075 Uiso d R 1 1 . .
    C C30 0.6283(8) 0.1125(5) 0.3084(7) 0.054(2) Uani d . 1 1 . .
    H H30 0.6127 0.1160 0.3747 0.065 Uiso calc R 1 1 . .
    C C31 0.6763(7) 0.1708(5) 0.2730(6) 0.0443(19) Uani d . 1 1 . .
    H H31 0.6919 0.2160 0.3146 0.053 Uiso calc R 1 1 . .
    O O1S 0.5141(6) -0.1238(3) 0.1448(6) 0.0641(18) Uani d . 1 1 . .
    H H1S1 0.4504 -0.1215 0.0902 0.077 Uiso d R 1 1 . .
    C C2S 0.5324(11) -0.1992(7) 0.1650(15) 0.131(7) Uani d . 1 1 . .
    H H2S1 0.4597 -0.2228 0.1700 0.157 Uiso calc R 1 1 . .
    H H2S2 0.5958 -0.2066 0.2351 0.157 Uiso calc R 1 1 . .
    C C3S 0.5674(15) -0.2376(10) 0.0748(16) 0.187(10) Uani d . 1 1 . .
    H H3S1 0.6259 -0.2064 0.0570 0.280 Uiso calc R 1 1 . .
    H H3S2 0.4975 -0.2434 0.0106 0.280 Uiso calc R 1 1 . .
    H H3S3 0.6011 -0.2876 0.0994 0.280 Uiso calc R 1 1 . .
loop_
    _atom_site_aniso_label
    _atom_site_aniso_U_11
    _atom_site_aniso_U_22
    _atom_site_aniso_U_33
    _atom_site_aniso_U_12
    _atom_site_aniso_U_13
    _atom_site_aniso_U_23
    U1 0.03164(17) 0.02203(15) 0.03026(15) 0.00084(11) 0.00514(11) 0.00180(10)
    O2 0.037(3) 0.027(2) 0.037(3) 0.002(2) 0.010(2) 0.004(2)
    O3 0.037(3) 0.027(2) 0.038(3) 0.001(2) 0.010(2) 0.002(2)
    O4 0.030(3) 0.026(2) 0.030(2) 0.002(2) 0.001(2) -0.001(2)
    C5 0.084(8) 0.055(6) 0.074(7) -0.001(6) -0.026(6) -0.012(5)
    C6 0.081(10) 0.057(7) 0.168(16) -0.022(6) -0.042(10) -0.001(7)
    C7 0.026(4) 0.037(4) 0.034(4) -0.006(3) -0.003(3) 0.011(3)
    O8 0.033(3) 0.030(2) 0.043(3) -0.002(2) 0.011(2) 0.008(2)
    C9 0.036(4) 0.034(4) 0.043(4) 0.006(3) 0.010(4) 0.002(3)
    C10 0.036(4) 0.046(5) 0.047(5) -0.004(4) 0.009(4) 0.010(4)
    C11 0.041(5) 0.057(5) 0.048(5) 0.003(4) 0.019(4) 0.019(4)
    C12 0.036(4) 0.040(4) 0.044(4) -0.002(4) 0.001(4) 0.019(4)
    C13 0.035(4) 0.033(4) 0.042(4) 0.000(3) 0.008(4) 0.008(3)
    C14 0.031(4) 0.039(4) 0.043(4) -0.005(3) 0.004(3) 0.012(3)
    N15 0.041(4) 0.022(3) 0.046(4) 0.002(3) 0.001(3) -0.003(3)
    N16 0.050(4) 0.030(3) 0.057(4) -0.001(3) 0.006(4) 0.002(3)
    C17 0.048(5) 0.018(3) 0.035(4) -0.004(3) 0.003(4) 0.001(3)
    S18 0.0659(15) 0.0357(10) 0.0487(12) 0.0003(10) 0.0211(11) -0.0008(9)
    C19 0.079(7) 0.030(4) 0.067(6) -0.003(4) 0.025(5) -0.002(4)
    C20 0.067(6) 0.038(5) 0.064(6) -0.007(4) 0.020(5) -0.004(4)
    C21 0.088(8) 0.030(4) 0.067(6) 0.000(5) 0.013(6) 0.002(4)
    N22 0.042(4) 0.026(3) 0.033(3) 0.001(3) 0.006(3) -0.002(3)
    C23 0.038(4) 0.036(4) 0.037(4) 0.008(3) 0.002(3) -0.004(3)
    C24 0.044(5) 0.049(5) 0.028(4) 0.008(4) 0.008(3) -0.006(3)
    C25 0.032(4) 0.036(4) 0.032(4) 0.011(3) 0.008(3) 0.007(3)
    O26 0.034(3) 0.029(2) 0.034(3) 0.002(2) 0.010(2) -0.002(2)
    C27 0.035(4) 0.038(4) 0.040(4) 0.005(3) 0.012(3) 0.002(3)
    C28 0.044(5) 0.040(4) 0.042(4) -0.009(4) 0.010(4) 0.010(4)
    O29 0.061(4) 0.073(4) 0.048(3) -0.019(3) 0.012(3) 0.003(3)
    C30 0.052(5) 0.077(7) 0.032(4) -0.012(5) 0.013(4) -0.013(4)
    C31 0.053(5) 0.045(5) 0.036(4) -0.002(4) 0.017(4) -0.011(4)
    O1S 0.043(4) 0.066(4) 0.067(4) -0.005(3) -0.004(3) 0.005(3)
    C2S 0.058(8) 0.067(8) 0.25(2) -0.008(7) 0.020(10) 0.049(11)
    C3S 0.118(14) 0.139(15) 0.23(2) 0.061(12) -0.046(14) -0.079(15)
_geom_special_details
;
All s.u.'s (except the s.u. in the dihedral angle between two l.s. planes) are
estimated using the full covariance matrix. The cell s.u.'s are taken into
account individually in the estimation of s.u.'s in distances, angles and
torsion angles; correlations between s.u.'s in cell parameters are only used
when they are defined by crystal symmetry. An approximate (isotropic)
treatment of cell s.u.'s is used for estimating s.u.'s involving l.s. planes.
;
loop_
    _geom_bond_atom_site_label_1
    _geom_bond_atom_site_label_2
    _geom_bond_site_symmetry_2
    _geom_bond_distance
    _geom_bond_publ_flag
    U1 O2 . 1.772(5) ?
    U1 O3 . 1.778(5) ?
    U1 O26 . 2.254(5) ?
    U1 O8 . 2.285(5) ?
    U1 O4 . 2.394(4) ?
    U1 N22 . 2.540(6) ?
    U1 N15 . 2.562(6) ?
    O4 C5 . 1.417(10) ?
    O4 H4 . 0.8600 ?
    C5 C6 . 1.4995(10) ?
    C5 H5A . 0.9900 ?
    C5 H5B . 0.9900 ?
    C6 H6A . 0.9800 ?
    C6 H6B . 0.9800 ?
    C6 H6C . 0.9800 ?
    C7 O8 . 1.351(9) ?
    C7 C9 . 1.386(10) ?
    C7 C13 . 1.419(9) ?
    C9 C10 . 1.367(10) ?
    C9 H9 . 0.9500 ?
    C10 C11 . 1.406(10) ?
    C10 H10 . 0.9500 ?
    C11 C12 . 1.356(11) ?
    C11 H11 . 0.9500 ?
    C12 C13 . 1.429(10) ?
    C12 H12 . 0.9500 ?
    C13 C14 . 1.400(10) ?
    C14 N15 . 1.322(9) ?
    C14 H14 . 0.9500 ?
    N15 N16 . 1.378(8) ?
    N16 C17 . 1.273(10) ?
    C17 N22 . 1.422(9) ?
    C17 S18 . 1.756(7) ?
    S18 C19 . 1.812(9) ?
    C19 C20 . 1.492(11) ?
    C19 H19A . 0.9900 ?
    C19 H19B . 0.9900 ?
    C20 C21 . 1.306(12) ?
    C20 H20 . 0.9500 ?
    C21 H21A . 0.9500 ?
    C21 H21B . 0.9500 ?
    N22 C23 . 1.310(9) ?
    C23 C24 . 1.406(11) ?
    C23 H23 . 0.9500 ?
    C24 C31 . 1.404(10) ?
    C24 C25 . 1.429(10) ?
    C25 O26 . 1.323(8) ?
    C25 C27 . 1.376(10) ?
    C27 C28 . 1.403(10) ?
    C27 H27 . 0.9500 ?
    C28 O29 . 1.314(9) ?
    C28 C30 . 1.411(11) ?
    O29 H29 . 0.8600 ?
    C30 C31 . 1.337(11) ?
    C30 H30 . 0.9500 ?
    C31 H31 . 0.9500 ?
    O1S C2S . 1.362(12) ?
    O1S H1S1 . 0.8601 ?
    C2S C3S . 1.54(2) ?
    C2S H2S1 . 0.9900 ?
    C2S H2S2 . 0.9900 ?
    C3S H3S1 . 0.9800 ?
    C3S H3S2 . 0.9800 ?
    C3S H3S3 . 0.9800 ?
loop_
    _geom_angle_atom_site_label_1
    _geom_angle_atom_site_label_2
    _geom_angle_atom_site_label_3
    _geom_angle_site_symmetry_1
    _geom_angle_site_symmetry_3
    _geom_angle
    _geom_angle_publ_flag
    O2 U1 O3 . . 177.8(2) ?
    O2 U1 O26 . . 86.3(2) ?
    O3 U1 O26 . . 92.0(2) ?
    O2 U1 O8 . . 95.3(2) ?
    O3 U1 O8 . . 85.8(2) ?
    O26 U1 O8 . . 160.74(18) ?
    O2 U1 O4 . . 88.96(18) ?
    O3 U1 O4 . . 89.27(19) ?
    O26 U1 O4 . . 79.50(16) ?
    O8 U1 O4 . . 81.34(16) ?
    O2 U1 N22 . . 97.1(2) ?
    O3 U1 N22 . . 83.8(2) ?
    O26 U1 N22 . . 70.73(18) ?
    O8 U1 N22 . . 127.82(19) ?
    O4 U1 N22 . . 149.10(18) ?
    O2 U1 N15 . . 80.9(2) ?
    O3 U1 N15 . . 101.3(2) ?
    O26 U1 N15 . . 128.91(19) ?
    O8 U1 N15 . . 70.15(18) ?
    O4 U1 N15 . . 148.54(18) ?
    N22 U1 N15 . . 62.2(2) ?
    C5 O4 U1 . . 129.2(5) ?
    C5 O4 H4 . . 109.7 ?
    U1 O4 H4 . . 120.9 ?
    O4 C5 C6 . . 113.3(8) ?
    O4 C5 H5A . . 108.9 ?
    C6 C5 H5A . . 108.9 ?
    O4 C5 H5B . . 108.9 ?
    C6 C5 H5B . . 108.9 ?
    H5A C5 H5B . . 107.7 ?
    C5 C6 H6A . . 109.5 ?
    C5 C6 H6B . . 109.5 ?
    H6A C6 H6B . . 109.5 ?
    C5 C6 H6C . . 109.5 ?
    H6A C6 H6C . . 109.5 ?
    H6B C6 H6C . . 109.5 ?
    O8 C7 C9 . . 120.6(6) ?
    O8 C7 C13 . . 118.9(7) ?
    C9 C7 C13 . . 120.5(7) ?
    C7 O8 U1 . . 134.8(4) ?
    C10 C9 C7 . . 120.3(7) ?
    C10 C9 H9 . . 119.8 ?
    C7 C9 H9 . . 119.8 ?
    C9 C10 C11 . . 121.2(8) ?
    C9 C10 H10 . . 119.4 ?
    C11 C10 H10 . . 119.4 ?
    C12 C11 C10 . . 119.0(7) ?
    C12 C11 H11 . . 120.5 ?
    C10 C11 H11 . . 120.5 ?
    C11 C12 C13 . . 122.1(7) ?
    C11 C12 H12 . . 119.0 ?
    C13 C12 H12 . . 119.0 ?
    C14 C13 C7 . . 124.7(7) ?
    C14 C13 C12 . . 118.2(7) ?
    C7 C13 C12 . . 116.9(7) ?
    N15 C14 C13 . . 128.6(7) ?
    N15 C14 H14 . . 115.7 ?
    C13 C14 H14 . . 115.7 ?
    C14 N15 N16 . . 111.7(6) ?
    C14 N15 U1 . . 124.7(5) ?
    N16 N15 U1 . . 122.1(5) ?
    C17 N16 N15 . . 114.5(6) ?
    N16 C17 N22 . . 123.6(7) ?
    N16 C17 S18 . . 118.2(5) ?
    N22 C17 S18 . . 118.1(6) ?
    C17 S18 C19 . . 100.9(4) ?
    C20 C19 S18 . . 107.9(6) ?
    C20 C19 H19A . . 110.1 ?
    S18 C19 H19A . . 110.1 ?
    C20 C19 H19B . . 110.1 ?
    S18 C19 H19B . . 110.1 ?
    H19A C19 H19B . . 108.4 ?
    C21 C20 C19 . . 123.0(9) ?
    C21 C20 H20 . . 118.5 ?
    C19 C20 H20 . . 118.5 ?
    C20 C21 H21A . . 120.0 ?
    C20 C21 H21B . . 120.0 ?
    H21A C21 H21B . . 120.0 ?
    C23 N22 C17 . . 118.7(6) ?
    C23 N22 U1 . . 123.0(5) ?
    C17 N22 U1 . . 117.0(5) ?
    N22 C23 C24 . . 127.0(7) ?
    N22 C23 H23 . . 116.5 ?
    C24 C23 H23 . . 116.5 ?
    C31 C24 C23 . . 118.7(7) ?
    C31 C24 C25 . . 117.0(7) ?
    C23 C24 C25 . . 124.2(7) ?
    O26 C25 C27 . . 119.4(7) ?
    O26 C25 C24 . . 120.0(7) ?
    C27 C25 C24 . . 120.5(7) ?
    C25 O26 U1 . . 127.8(4) ?
    C25 C27 C28 . . 119.9(7) ?
    C25 C27 H27 . . 120.0 ?
    C28 C27 H27 . . 120.0 ?
    O29 C28 C27 . . 122.7(7) ?
    O29 C28 C30 . . 117.5(7) ?
    C27 C28 C30 . . 119.8(7) ?
    C28 O29 H29 . . 112.8 ?
    C31 C30 C28 . . 119.4(7) ?
    C31 C30 H30 . . 120.3 ?
    C28 C30 H30 . . 120.3 ?
    C30 C31 C24 . . 123.2(7) ?
    C30 C31 H31 . . 118.4 ?
    C24 C31 H31 . . 118.4 ?
    C2S O1S H1S1 . . 104.6 ?
    O1S C2S C3S . . 110.5(14) ?
    O1S C2S H2S1 . . 109.6 ?
    C3S C2S H2S1 . . 109.6 ?
    O1S C2S H2S2 . . 109.6 ?
    C3S C2S H2S2 . . 109.6 ?
    H2S1 C2S H2S2 . . 108.1 ?
    C2S C3S H3S1 . . 109.5 ?
    C2S C3S H3S2 . . 109.5 ?
    H3S1 C3S H3S2 . . 109.5 ?
    C2S C3S H3S3 . . 109.5 ?
    H3S1 C3S H3S3 . . 109.5 ?
    H3S2 C3S H3S3 . . 109.5 ?
loop_
    _geom_torsion_atom_site_label_1
    _geom_torsion_atom_site_label_2
    _geom_torsion_atom_site_label_3
    _geom_torsion_atom_site_label_4
    _geom_torsion_site_symmetry_1
    _geom_torsion_site_symmetry_2
    _geom_torsion_site_symmetry_3
    _geom_torsion_site_symmetry_4
    _geom_torsion
    _geom_torsion_publ_flag
    O2 U1 O4 C5 . . . . -14.1(7) ?
    O3 U1 O4 C5 . . . . 164.5(7) ?
    O26 U1 O4 C5 . . . . 72.3(7) ?
    O8 U1 O4 C5 . . . . -109.6(7) ?
    N22 U1 O4 C5 . . . . 87.9(8) ?
    N15 U1 O4 C5 . . . . -84.7(8) ?
    U1 O4 C5 C6 . . . . -134.3(8) ?
    C9 C7 O8 U1 . . . . -138.9(6) ?
    C13 C7 O8 U1 . . . . 42.9(10) ?
    O2 U1 O8 C7 . . . . 29.9(6) ?
    O3 U1 O8 C7 . . . . -152.1(6) ?
    O26 U1 O8 C7 . . . . 123.9(7) ?
    O4 U1 O8 C7 . . . . 118.0(6) ?
    N22 U1 O8 C7 . . . . -73.3(7) ?
    N15 U1 O8 C7 . . . . -48.5(6) ?
    O8 C7 C9 C10 . . . . -177.8(7) ?
    C13 C7 C9 C10 . . . . 0.4(11) ?
    C7 C9 C10 C11 . . . . -0.6(12) ?
    C9 C10 C11 C12 . . . . 1.4(12) ?
    C10 C11 C12 C13 . . . . -2.0(12) ?
    O8 C7 C13 C14 . . . . 2.1(11) ?
    C9 C7 C13 C14 . . . . -176.2(7) ?
    O8 C7 C13 C12 . . . . 177.2(6) ?
    C9 C7 C13 C12 . . . . -1.0(11) ?
    C11 C12 C13 C14 . . . . 177.3(7) ?
    C11 C12 C13 C7 . . . . 1.8(11) ?
    C7 C13 C14 N15 . . . . -12.0(13) ?
    C12 C13 C14 N15 . . . . 172.9(7) ?
    C13 C14 N15 N16 . . . . 179.5(7) ?
    C13 C14 N15 U1 . . . . -14.2(11) ?
    O2 U1 N15 C14 . . . . -68.2(6) ?
    O3 U1 N15 C14 . . . . 112.1(6) ?
    O26 U1 N15 C14 . . . . -146.0(5) ?
    O8 U1 N15 C14 . . . . 30.8(5) ?
    O4 U1 N15 C14 . . . . 4.5(8) ?
    N22 U1 N15 C14 . . . . -171.2(6) ?
    O2 U1 N15 N16 . . . . 96.7(5) ?
    O3 U1 N15 N16 . . . . -83.0(5) ?
    O26 U1 N15 N16 . . . . 19.0(6) ?
    O8 U1 N15 N16 . . . . -164.3(6) ?
    O4 U1 N15 N16 . . . . 169.5(4) ?
    N22 U1 N15 N16 . . . . -6.3(5) ?
    C14 N15 N16 C17 . . . . 175.2(7) ?
    U1 N15 N16 C17 . . . . 8.5(8) ?
    N15 N16 C17 N22 . . . . -5.1(10) ?
    N15 N16 C17 S18 . . . . 179.3(5) ?
    N16 C17 S18 C19 . . . . -0.2(7) ?
    N22 C17 S18 C19 . . . . -176.1(6) ?
    C17 S18 C19 C20 . . . . -170.4(7) ?
    S18 C19 C20 C21 . . . . -100.9(10) ?
    N16 C17 N22 C23 . . . . 167.0(7) ?
    S18 C17 N22 C23 . . . . -17.3(9) ?
    N16 C17 N22 U1 . . . . -0.5(9) ?
    S18 C17 N22 U1 . . . . 175.2(3) ?
    O2 U1 N22 C23 . . . . 120.5(6) ?
    O3 U1 N22 C23 . . . . -57.4(6) ?
    O26 U1 N22 C23 . . . . 36.9(5) ?
    O8 U1 N22 C23 . . . . -137.2(5) ?
    O4 U1 N22 C23 . . . . 20.7(8) ?
    N15 U1 N22 C23 . . . . -163.7(6) ?
    O2 U1 N22 C17 . . . . -72.5(5) ?
    O3 U1 N22 C17 . . . . 109.6(5) ?
    O26 U1 N22 C17 . . . . -156.1(5) ?
    O8 U1 N22 C17 . . . . 29.8(6) ?
    O4 U1 N22 C17 . . . . -172.4(4) ?
    N15 U1 N22 C17 . . . . 3.3(5) ?
    C17 N22 C23 C24 . . . . 177.0(7) ?
    U1 N22 C23 C24 . . . . -16.3(10) ?
    N22 C23 C24 C31 . . . . 170.9(7) ?
    N22 C23 C24 C25 . . . . -12.0(12) ?
    C31 C24 C25 O26 . . . . 174.5(7) ?
    C23 C24 C25 O26 . . . . -2.7(11) ?
    C31 C24 C25 C27 . . . . -1.7(11) ?
    C23 C24 C25 C27 . . . . -178.9(7) ?
    C27 C25 O26 U1 . . . . -130.7(6) ?
    C24 C25 O26 U1 . . . . 53.1(8) ?
    O2 U1 O26 C25 . . . . -155.6(6) ?
    O3 U1 O26 C25 . . . . 25.9(6) ?
    O8 U1 O26 C25 . . . . 108.9(7) ?
    O4 U1 O26 C25 . . . . 114.8(5) ?
    N22 U1 O26 C25 . . . . -56.8(5) ?
    N15 U1 O26 C25 . . . . -80.4(6) ?
    O26 C25 C27 C28 . . . . -176.5(7) ?
    C24 C25 C27 C28 . . . . -0.3(11) ?
    C25 C27 C28 O29 . . . . -176.7(7) ?
    C25 C27 C28 C30 . . . . 1.5(12) ?
    O29 C28 C30 C31 . . . . 177.9(8) ?
    C27 C28 C30 C31 . . . . -0.4(13) ?
    C28 C30 C31 C24 . . . . -1.8(14) ?
    C23 C24 C31 C30 . . . . -179.8(8) ?
    C25 C24 C31 C30 . . . . 2.9(12) ?
loop_
    _geom_hbond_atom_site_label_D
    _geom_hbond_atom_site_label_H
    _geom_hbond_atom_site_label_A
    _geom_hbond_site_symmetry_A
    _geom_hbond_distance_DH
    _geom_hbond_distance_HA
    _geom_hbond_distance_DA
    _geom_hbond_angle_DHA
    O4 H4 O8 3_755 0.86 1.75 2.601(7) 173.3
    O29 H29 O1S . 0.86 1.79 2.646(9) 170.8
    O1S H1S1 O26 3_655 0.86 1.87 2.718(8) 169.1
    C23 H23 O2 4_566 0.95 2.49 3.395(9) 158.2
    C27 H27 O1S . 0.95 2.51 3.189(10) 128.4
_iucr_refine_instructions_details
;
TITL rt1b_100
CELL 0.71073 12.0152 17.6609 13.1076 90 109.195 90
ZERR 4 0.0004 0.0004 0.0003 0.00 0.003 0.00
LATT 1
SYMM -x,1/2+y,1/2-z
SFAC C H N O S U
UNIT 88 108 12 28 4 4
L.S. 8
FMAP
PLAN -10
BOND $h
ACTA 50
temp -173
mpla 6 c7 c9 c10 c11 c12 c13 c14 n15 n16 c17 o8
mpla 6 c24 c25 c27 c28 c30 c31 c23 n22 c17 n16
eqiv $1 2-x,-y,-z
htab o4 o8_$1
htab o29 o1s
eqiv $2 1-x,-y,-z
htab o1s o26_$2
eqiv $3 x,0.5-y,0.5+z
htab c23 o2_$3
htab c27 o1s
htab c31 o2_$3
dfix 1.50 0.001 c5 c6
conf
WGHT    0.070000    2.020600
FVAR       1.81557
U1    6    0.856097    0.123338   -0.019944    11.00000    0.03176    0.02196 =
         0.03024    0.00185    0.00509    0.00085
O2    4    0.762060    0.142384   -0.153122    11.00000    0.03579    0.02722 =
         0.03682    0.00232    0.00891    0.00105
O3    4    0.947020    0.101278    0.113572    11.00000    0.03669    0.02613 =
         0.03689    0.00148    0.00787   -0.00044
O4    4    0.835226   -0.009226   -0.060329    11.00000    0.02951    0.02595 =
         0.03070   -0.00131    0.00102    0.00161
AFIX   3
H4    2    0.885552   -0.041329   -0.022010    11.00000   -1.20000
AFIX   0
C5    1    0.752554   -0.046611   -0.148630    11.00000    0.08636    0.05379 =
         0.07168   -0.00956   -0.02467   -0.00364
AFIX  23
H5A   2    0.792234   -0.061845   -0.200728    11.00000   -1.20000
H5B   2    0.688979   -0.010616   -0.185773    11.00000   -1.20000
AFIX   0
C6    1    0.698622   -0.115368   -0.116678    11.00000    0.08462    0.06222 =
         0.16197    0.00138   -0.03979   -0.02281
AFIX 137
H6A   2    0.760915   -0.151352   -0.079707    11.00000   -1.50000
H6B   2    0.644154   -0.139226   -0.181398    11.00000   -1.50000
H6C   2    0.655546   -0.100465   -0.068047    11.00000   -1.50000
AFIX   0
C7    1    1.060578    0.133760   -0.144440    11.00000    0.02562    0.03729 =
         0.03423    0.01127   -0.00365   -0.00496
O8    4    1.021410    0.106390   -0.066285    11.00000    0.03110    0.02883 =
         0.04324    0.00912    0.01045    0.00036
C9    1    1.116604    0.086908   -0.197415    11.00000    0.03580    0.03483 =
         0.04426    0.00303    0.00973    0.00551
AFIX  43
H9    2    1.125267    0.034524   -0.180137    11.00000   -1.20000
AFIX   0
C10   1    1.159655    0.115436   -0.274532    11.00000    0.03593    0.04690 =
         0.04534    0.01167    0.00837   -0.00247
AFIX  43
H10   2    1.198066    0.082677   -0.309848    11.00000   -1.20000
AFIX   0
C11   1    1.147371    0.192460   -0.301520    11.00000    0.04158    0.05717 =
         0.04551    0.01647    0.01678    0.00069
AFIX  43
H11   2    1.176054    0.211768   -0.355800    11.00000   -1.20000
AFIX   0
C12   1    1.094181    0.239310   -0.249544    11.00000    0.03524    0.03990 =
         0.04446    0.01884    0.00093   -0.00223
AFIX  43
H12   2    1.088110    0.291706   -0.266910    11.00000   -1.20000
AFIX   0
C13   1    1.047041    0.212144   -0.169468    11.00000    0.03384    0.03241 =
         0.04145    0.00831    0.00659   -0.00040
C14   1    0.997774    0.264748   -0.116526    11.00000    0.03105    0.03751 =
         0.04368    0.01262    0.00396   -0.00527
AFIX  43
H14   2    1.007326    0.316483   -0.131690    11.00000   -1.20000
AFIX   0
N15   3    0.940034    0.251913   -0.048586    11.00000    0.03962    0.02275 =
         0.04633   -0.00301    0.00160    0.00125
N16   3    0.906766    0.318827   -0.011601    11.00000    0.04600    0.03121 =
         0.05390    0.00272    0.00738   -0.00093
C17   1    0.842446    0.309768    0.047597    11.00000    0.04764    0.01756 =
         0.03636   -0.00076    0.00067   -0.00286
S18   5    0.795970    0.391039    0.099885    11.00000    0.06673    0.03568 =
         0.04948   -0.00063    0.02122    0.00031
C19   1    0.864519    0.464271    0.044294    11.00000    0.08064    0.02948 =
         0.06693   -0.00012    0.02287   -0.00422
AFIX  23
H19A  2    0.949293    0.453087    0.060266    11.00000   -1.20000
H19B  2    0.826683    0.466980   -0.035068    11.00000   -1.20000
AFIX   0
C20   1    0.849498    0.537873    0.095207    11.00000    0.07079    0.03762 =
         0.06567   -0.00412    0.01965   -0.00651
AFIX  43
H20   2    0.901870    0.548970    0.165523    11.00000   -1.20000
AFIX   0
C21   1    0.767834    0.587910    0.047899    11.00000    0.08574    0.02979 =
         0.06984    0.00051    0.01383   -0.00099
AFIX  93
H21A  2    0.714266    0.578295   -0.022417    11.00000   -1.20000
H21B  2    0.762386    0.633686    0.084027    11.00000   -1.20000
AFIX   0
N22   3    0.800450    0.238297    0.069248    11.00000    0.04259    0.02543 =
         0.03329   -0.00185    0.00588    0.00042
C23   1    0.754927    0.233412    0.147118    11.00000    0.03977    0.03464 =
         0.03539   -0.00308    0.00261    0.00649
AFIX  43
H23   2    0.756172    0.278173    0.187674    11.00000   -1.20000
AFIX   0
C24   1    0.704251    0.168679    0.177087    11.00000    0.04188    0.04879 =
         0.02842   -0.00805    0.00823    0.00675
C25   1    0.674501    0.100971    0.113897    11.00000    0.02877    0.03561 =
         0.03299    0.00636    0.00799    0.00888
O26   4    0.690855    0.097997    0.018888    11.00000    0.03492    0.02883 =
         0.03438   -0.00298    0.01052    0.00018
C27   1    0.624037    0.041250    0.148477    11.00000    0.03537    0.03779 =
         0.03863    0.00080    0.01134    0.00452
AFIX  43
H27   2    0.604059   -0.003394    0.105912    11.00000   -1.20000
AFIX   0
C28   1    0.601752    0.045831    0.246664    11.00000    0.04052    0.04135 =
         0.04243    0.01119    0.00967   -0.00768
O29   4    0.557762   -0.011300    0.286070    11.00000    0.06229    0.07249 =
         0.04742    0.00156    0.01210   -0.01755
AFIX   3
H29   2    0.536635   -0.048615    0.241724    11.00000   -1.20000
AFIX   0
C30   1    0.627980    0.112421    0.308249    11.00000    0.05238    0.07369 =
         0.03024   -0.01091    0.01270   -0.00998
AFIX  43
H30   2    0.612045    0.115850    0.374448    11.00000   -1.20000
AFIX   0
C31   1    0.675711    0.171152    0.272871    11.00000    0.05321    0.04626 =
         0.03716   -0.01204    0.01616   -0.00338
AFIX  43
H31   2    0.690949    0.216444    0.314273    11.00000   -1.20000
AFIX   0
O1S   4    0.513680   -0.123616    0.145096    11.00000    0.04584    0.06531 =
         0.06633    0.00471   -0.00259   -0.00535
AFIX   3
H1S1  2    0.449973   -0.121279    0.090487    11.00000   -1.20000
AFIX   0
C2S   1    0.532614   -0.199730    0.163993    11.00000    0.05724    0.07377 =
         0.25062    0.06298    0.01789   -0.00769
AFIX  23
H2S1  2    0.459918   -0.223663    0.168620    11.00000   -1.20000
H2S2  2    0.595900   -0.207367    0.234029    11.00000   -1.20000
AFIX   0
C3S   1    0.568395   -0.238439    0.072378    11.00000    0.12395    0.14836 =
         0.23291   -0.08381   -0.04836    0.06795
AFIX 137
H3S1  2    0.625836   -0.206619    0.053927    11.00000   -1.50000
H3S2  2    0.498333   -0.244992    0.008446    11.00000   -1.50000
H3S3  2    0.603492   -0.288024    0.097209    11.00000   -1.50000
HKLF 4
REM  rt1b_100
REM R1 =  0.0409 for   4148 Fo > 4sig(Fo)  and  0.0632 for all   5467 data
REM    309 parameters refined using      1 restraints
END
WGHT      0.0431      8.0026
REM Highest difference peak  2.412,  deepest hole -1.172,  1-sigma level  0.158
Q1    1   0.7970  0.1154  0.0035  11.00000  0.05    2.41
Q2    1   0.9085  0.4105  0.0014  11.00000  0.05    1.85
Q3    1   0.5759 -0.1240 -0.0594  11.00000  0.05    1.22
Q4    1   0.9496  0.1219 -0.0379  11.00000  0.05    0.96
Q5    1   0.8558  0.6265 -0.0101  11.00000  0.05    0.84
Q6    1   0.6405  0.1226 -0.0407  11.00000  0.05    0.84
Q7    1   0.9417  0.1554 -0.0310  11.00000  0.05    0.77
Q8    1   1.0441  0.1216  0.0008  11.00000  0.05    0.76
Q9    1   1.1999  0.0872 -0.3331  11.00000  0.05    0.75
Q10   1   0.6980  0.1236 -0.0321  11.00000  0.05    0.74
;
